# Supplementary material for: Microporous/Macroporous Polycaprolactone Scaffolds for Dental Applications
Source: Pharmaceutics. 2023 Apr 26;15(5):1340. doi: 10.3390/pharmaceutics15051340 (PMC10220766; doi:10.3390/pharmaceutics15051340)
Supplement: Supplementary file 1 [file pharmaceutics-15-01340-s001.zip]

Archive with 1 entries (1 files):
- pharmaceutics-2224076-supplementary.pdf
